# Supplementary material for: Effect of trans-Cinnamaldehyde on Adhesion and Other Virulence Factors of Methicillin-Resistant Staphylococcus aureus
Source: Pathogens. 2026 Mar 3;15(3):271. doi: 10.3390/pathogens15030271 (PMC13028670; doi:10.3390/pathogens15030271)
Supplement: Supplementary file 1 [file pathogens-15-00271-s001.zip]

Archive with 1 entries (1 files):
- pathogens-4151146-supplementary.pdf
